# Supplementary material for: Identification of Diverse Stress-Responsive Xylem Sap Peptides in Soybean
Source: Int J Mol Sci. 2022 Aug 3;23(15):8641. doi: 10.3390/ijms23158641 (PMC9369194; doi:10.3390/ijms23158641)
Supplement: Supplementary file 1 [file ijms-23-08641-s001.zip]

Archive with 2 entries (2 files):
- Figure S1-S7.pdf
- Table S1.xlsx
