# Supplementary material for: Identification of Diverse Stress-Responsive Xylem Sap Peptides in Soybean
Source: Int J Mol Sci. 2022 Aug 3;23(15):8641. doi: 10.3390/ijms23158641 (PMC9369194; doi:10.3390/ijms23158641)
Supplement: Supplementary file 1 [file ijms-23-08641-s001.zip › Table S1.xlsx]

## Sheet: Supplementary Table 3
Table S1. Peptide sequence information of hypothetical modification variants of GmCEP-XSP1/GmXAP6a D1, GmXAP6a-D2 and GmCEP-XSP1-D2 . The charge state (CS) and m/z values of each peptide were used for precursor isolation list in PRM assay.
Peptide ID	Peptide sequence (modification)	Charge state	M/Z
CEP-XSP1/XAP6a-D1:Nm	AFRPTTPGGSPGVG	2	679.347
CEP-XSP1/XAP6a-D1:Hyp11	AFRPTTPGGSP(+OH)GVG	2	687.344
CEP-XSP1/XAP6a-D1:Hyp7,Hyp11	AFRPTTP(+OH)GGSP(+OH)GVG	2	695.341
CEP-XSP1/XAP6a-D1:Hyp4,Hyp7,Hyp11	AFRP(+OH)TTP(+OH)GGSP(+OH)GVG	2	703.339
XAP6a-D2:Nm	DFKPTDPGHSPGVGHP	3	548.93
XAP6a-D2:Hyp11	DFKPTDPGHSP(+OH)GVGHP	3	554.262
XAP6a-D2:Hyp7,Hyp11	DFKPTDP(+OH)GHSP(+OH)GVGHP	3	559.594
XAP6a-D2:Hyp4,Hyp7,Hyp11	DFKP(+OH)TDP(+OH)GHSP(+OH)GVGHP	3	564.925
CEP-XSP1-D2:Nm	DFRPTDPGHSPGVGHP	3	558.266
CEP-XSP1-D2:Hyp11	DFRPTDPGHSP(+OH)GVGHP	3	563.597
CEP-XSP1-D2:Hyp7,Hyp11	DFRPTDP(+OH)GHSP(+OH)GVGHP	3	568.929
CEP-XSP1-D2:Hyp4,Hyp7,Hyp11	DFRP(+OH)TDP(+OH)GHSP(+OH)GVGHP	3	574.261
